# Supplementary material for: Nutrition Education Programs for Adults with Neurological Diseases Are Lacking: A Scoping Review
Source: Nutrients. 2022 Apr 10;14(8):1577. doi: 10.3390/nu14081577 (PMC9030740; doi:10.3390/nu14081577)
Supplement: Supplementary file 1 [file nutrients-14-01577-s001.zip]

Archive with 4 entries (4 files):
- Scoping review_Nutrition education neurol_table S1.pdf
- Scoping review_Nutrition education neurol_table S2.pdf
- Scoping review_Nutrition education neurol_table S3.pdf
- Scoping review_Nutrition education neurol_table S4.pdf
